# Supplementary material for: Accumulation and Biotransformation of Dinophysis Toxins by the Surf Clam Mesodesma donacium
Source: Toxins (Basel). 2018 Aug 4;10(8):314. doi: 10.3390/toxins10080314 (PMC6115731; doi:10.3390/toxins10080314)
Supplement: Supplementary file 1 [file toxins-10-00314-s001.zip]

Archive with 3 entries (3 files):
- CellCountsDinophysisCoquimbo_2009_2010.xlsx
- PTXsConcentrationsInExtracts.xls
- GRregresGeneral.pdf
